# Supplementary material for: Comparison of Nozzle-Based and Nozzle-Free Electrospinning for Preparation of Fast-Dissolving Nanofibers Loaded with Ciprofloxacin
Source: Pharmaceutics. 2022 Jul 27;14(8):1559. doi: 10.3390/pharmaceutics14081559 (PMC9413034; doi:10.3390/pharmaceutics14081559)
Supplement: Supplementary file 1 [file pharmaceutics-14-01559-s001.zip]

Archive with 1 entries (1 files):
- pharmaceutics-1748025-supplementary.pdf
